# Supplementary material for: The comprehensive analysis of the prognostic and functional role of N-terminal methyltransferases 1 in pan-cancer
Source: PeerJ. 2023 Oct 24;11:e16263. doi: 10.7717/peerj.16263 (PMC10607204; doi:10.7717/peerj.16263)
Supplement: Supplemental Information 6 — - [file peerj-11-16263-s006.zip]

Archive with 60 entries (53 files):
- data/
- data/Figure 10A/
- data/Figure 10A/siNTMT1-qPCR-analysis.xlsx
- data/Figure 10A/siNTMT1-qPCR-output.txt
- data/Figure 10B/
- data/Figure 10B/first-Day0.xlsx
- data/Figure 10B/first-Day1.xlsx
- data/Figure 10B/first-Day2.xlsx
- data/Figure 10B/first-Day3.xlsx
- data/Figure 10B/first-Day4.xlsx
- data/Figure 10C/
- data/Figure 10C/siNC/
- data/Figure 10C/siNC/siNC-10-1 represent image.tif
- data/Figure 10C/siNC/siNC-10-2.tif
- data/Figure 10C/siNC/siNC-10-3.tif
- data/Figure 10C/siNC/siNC-6-1.tif
- data/Figure 10C/siNC/siNC-6-2.tif
- data/Figure 10C/siNC/siNC-6-3.tif
- data/Figure 10C/siNC/siNC-7-1.tif
- data/Figure 10C/siNC/siNC-7-2.tif
- data/Figure 10C/siNC/siNC-7-3.tif
- data/Figure 10C/siNC/siNC-8-1.tif
- data/Figure 10C/siNC/siNC-8-2.tif
- data/Figure 10C/siNC/siNC-8-3.tif
- data/Figure 10C/siNC/siNC-9-1.tif
- data/Figure 10C/siNC/siNC-9-2.tif
- data/Figure 10C/siNC/siNC-9-3.tif
- data/Figure 10C/siNTMT1/
- data/Figure 10C/siNTMT1/siNTMT1-1-1.tif
- data/Figure 10C/siNTMT1/siNTMT1-1-2.tif
- data/Figure 10C/siNTMT1/siNTMT1-1-3.tif
- data/Figure 10C/siNTMT1/siNTMT1-2-1.tif
- data/Figure 10C/siNTMT1/siNTMT1-2-2.tif
- data/Figure 10C/siNTMT1/siNTMT1-2-3.tif
- data/Figure 10C/siNTMT1/siNTMT1-3-1 represent image.tif
- data/Figure 10C/siNTMT1/siNTMT1-3-2.tif
- data/Figure 10C/siNTMT1/siNTMT1-3-3.tif
- data/Figure 10C/siNTMT1/siNTMT1-4-1.tif
- data/Figure 10C/siNTMT1/siNTMT1-4-2.tif
- data/Figure 10C/siNTMT1/siNTMT1-4-3.tif
- data/Figure 10C/siNTMT1/siNTMT1-5-1.tif
- data/Figure 10C/siNTMT1/siNTMT1-5-2.tif
- data/Figure 10C/siNTMT1/siNTMT1-5-3.tif
- data/Figure 10C/siNTMT1/siNTMT1-6-1.tif
- data/Figure 10C/siNTMT1/siNTMT1-6-2.tif
- data/Figure 10C/siNTMT1/siNTMT1-6-3.tif
- data/Figure 10C/siNTMT1/siNTMT1-8-1.tif
- data/Figure 10C/siNTMT1/siNTMT1-8-2.tif
- data/Figure 10C/siNTMT1/siNTMT1-8-3.tif
- data/Figure 10C/siNTMT1/siNTMT1-9-1.tif
- data/Figure 10C/siNTMT1/siNTMT1-9-2.tif
- data/Figure 10C/siNTMT1/siNTMT1-9-3.tif
- data/Figure 10D/
- data/Figure 10D/analysis.xlsx
- data/Figure 10D/siNC-1.tiff
- data/Figure 10D/siNC-2.tiff
- data/Figure 10D/siNC-3.tiff
- data/Figure 10D/siNTMT1-1.tiff
- data/Figure 10D/siNTMT1-2.tiff
- data/Figure 10D/siNTMT1-3.tiff
