# Supplementary material for: The comprehensive analysis of the prognostic and functional role of N-terminal methyltransferases 1 in pan-cancer
Source: PeerJ. 2023 Oct 24;11:e16263. doi: 10.7717/peerj.16263 (PMC10607204; doi:10.7717/peerj.16263)
Supplement: Supplemental Information 6 — - [file peerj-11-16263-s006.zip › data/Figure 10A/siNTMT1-qPCR-analysis.xlsx]

## Sheet: first
GENE	CDNA	C(q)	AVG	GENE	C(q)	AVG	2^-DDCt	AVG	STD
NTMT1	Control	20.46	20.48	GAPDH	15.23	15.8667	1.01396	1.00005	0.0120476
		20.49			16.71		0.993092
		20.49			15.66		0.993092
NTMT1	siNC	20.33	20.1467	GAPDH	15.31	15.55	0.890899	1.01583	0.111312
		20.09			15.98		1.05214
		20.02			15.36		1.10445
NTMT1	siNTMT1-1	21.05	20.54	GAPDH	15.76	15.8767	0.678302	0.998998	0.304188
		20.44			15.84		1.03526
		20.13			16.03		1.28343
NTMT1	siNTMT1-2	22.17	21.9833	GAPDH	16.03	15.5467	0.257028	0.294136	0.0375801
		21.98			15.33		0.293209
		21.8			15.28		0.332171

## Sheet: second
GENE	CDNA	C(q)	AVG	GENE	C(q)	AVG	2^-DDCt	AVG	STD
NTMT1	Control	21.02	20.8467	GAPDH	16.01	16.0133	0.886791	1.00642	0.141115
		20.89			16.11		0.97041
		20.63			15.92		1.16205
NTMT1	siNC	20.93	20.88	GAPDH	15.88	16.0067	0.939523	0.97314	0.0377375
		20.89			15.98		0.965936
		20.82			16.16		1.01396
NTMT1	siNTMT1-1	20.95	20.84	GAPDH	15.96	15.9433	0.886791	0.977467	0.25255
		20.44			15.84		1.26284
		21.13			16.03		0.782773
NTMT1	siNTMT1-2	22.07	22.2733	GAPDH	16.03	15.98	0.437291	0.392052	0.112809
		21.95			15.73		0.47522
		22.8			16.18		0.263645

## Sheet: third
GENE	CDNA	C(q)	AVG	GENE	C(q)	AVG	2^-DDCt	AVG	STD
NTMT1	Control	20.78	20.6433	GAPDH	15.78	15.8633	0.909618	1.02348	0.278645
		20.22			15.99		1.34102
		20.93			15.82		0.819794
NTMT1	siNC	20.76	20.8433	GAPDH	15.83	15.91	0.952638	0.900211	0.052954
		20.84			15.88		0.90125
		20.93			16.02		0.846745
NTMT1	siNTMT1-1	20.65	20.8733	GAPDH	15.86	15.9	1.02101	0.882693	0.144879
		20.84			15.81		0.895025
		21.13			16.03		0.732043
NTMT1	siNTMT1-2	22.13	22.4433	GAPDH	15.75	15.85	0.404254	0.329552	0.0662269
		22.67			15.82		0.278034
		22.53			15.98		0.306367
