# Supplementary material for: The comprehensive analysis of the prognostic and functional role of N-terminal methyltransferases 1 in pan-cancer
Source: PeerJ. 2023 Oct 24;11:e16263. doi: 10.7717/peerj.16263 (PMC10607204; doi:10.7717/peerj.16263)
Supplement: Supplemental Information 6 — - [file peerj-11-16263-s006.zip › data/Figure 10A/siNTMT1-qPCR-output.txt]

Experiment: 20230427-siNTMT1 Selected Filter: SYBR Green I / HRM Dye (465-510)
Include	Color	Pos	Name	Cp	Concentration	Standard	Status
TRUE	255	A1	GAPADH	15.23		0
TRUE	255	A2	GAPADH	16.71		0
TRUE	255	A3	GAPADH	15.66		0
TRUE	255	A4	GAPADH	15.31		0
TRUE	255	A5	GAPADH	15.98		0
TRUE	255	A6	GAPADH	15.36		0
TRUE	255	A7	GAPADH	15.76		0
TRUE	255	A8	GAPADH	15.84		0
TRUE	255	A9	GAPADH	16.03		0
TRUE	255	A10	GAPADH	16.03		0
TRUE	255	A11	GAPADH	15.33		0
TRUE	255	A12	GAPADH	15.28		0
TRUE	255	A13	NTMT1	20.46		0
TRUE	255	A14	NTMT1	20.49		0
TRUE	255	A15	NTMT1	20.49		0
TRUE	255	A16	NTMT1	20.33		0
TRUE	255	A17	NTMT1	20.09		0
TRUE	255	A18	NTMT1	20.02		0
TRUE	255	A19	NTMT1	21.05		0
TRUE	255	A20	NTMT1	20.44		0
TRUE	255	A21	NTMT1	20.13		0
TRUE	255	A22	NTMT1	22.17		0
TRUE	255	A23	NTMT1	21.98		0
TRUE	255	A24	NTMT1	21.8		0
TRUE	255	B1	GAPADH	16.01		0
TRUE	255	B2	GAPADH	16.11		0
TRUE	255	B3	GAPADH	15.92		0
TRUE	255	B4	GAPADH	15.88		0
TRUE	255	B5	GAPADH	15.98		0
TRUE	255	B6	GAPADH	16.16		0
TRUE	255	B7	GAPADH	15.96		0
TRUE	255	B8	GAPADH	15.84		0
TRUE	255	B9	GAPADH	16.03		0
TRUE	255	B10	GAPADH	16.03		0
TRUE	255	B11	GAPADH	15.73		0
TRUE	255	B12	GAPADH	16.18		0
TRUE	255	B13	NTMT1	21.02		0
TRUE	255	B14	NTMT1	20.89		0
TRUE	255	B15	NTMT1	20.63		0
TRUE	255	B16	NTMT1	20.93		0
TRUE	255	B17	NTMT1	20.89		0
TRUE	255	B18	NTMT1	20.82		0
TRUE	255	B19	NTMT1	20.95		0
TRUE	255	B20	NTMT1	20.44		0
TRUE	255	B21	NTMT1	21.13		0
TRUE	255	B22	NTMT1	22.07		0
TRUE	255	B23	NTMT1	21.95		0
TRUE	255	B24	NTMT1	22.8		0
TRUE	255	C1	GAPADH	15.78		0
TRUE	255	C2	GAPADH	15.99		0
TRUE	255	C3	GAPADH	15.82		0
TRUE	255	C4	GAPADH	15.83		0
TRUE	255	C5	GAPADH	15.88		0
TRUE	255	C6	GAPADH	16.02		0
TRUE	255	C7	GAPADH	15.86		0
TRUE	255	C8	GAPADH	15.81		0
TRUE	255	C9	GAPADH	16.03		0
TRUE	255	C10	GAPADH	15.75		0
TRUE	255	C11	GAPADH	15.82		0
TRUE	255	C12	GAPADH	15.98		0
TRUE	255	C13	NTMT1	20.78		0
TRUE	255	C14	NTMT1	20.22		0
TRUE	255	C15	NTMT1	20.93		0
TRUE	255	C16	NTMT1	20.76		0
TRUE	255	C17	NTMT1	20.84		0
TRUE	255	C18	NTMT1	20.93		0
TRUE	255	C19	NTMT1	20.65		0
TRUE	255	C20	NTMT1	20.84		0
TRUE	255	C21	NTMT1	21.13		0
TRUE	255	C22	NTMT1	22.13		0
TRUE	255	C23	NTMT1	22.67		0
TRUE	255	C24	NTMT1	22.53		0
