# Supplementary material for: The comprehensive analysis of the prognostic and functional role of N-terminal methyltransferases 1 in pan-cancer
Source: PeerJ. 2023 Oct 24;11:e16263. doi: 10.7717/peerj.16263 (PMC10607204; doi:10.7717/peerj.16263)
Supplement: Supplemental Information 6 — - [file peerj-11-16263-s006.zip › data/Figure 10B/first-Day0.xlsx]

## Sheet: Sheet1
检测结果
新程序 (8920)
2023-05-05 11:55:20
吸光度 1
波长:450 nm
板 1
		空白	control	siNC	siNTMT1-1	siNTMT1-2
吸光值	1	2	3	4	5	6	7	8	9	10	11	12
A	0.0407	0.1146	0.1175	0.1115	0.1109	0.1137						、
B	0.0415	0.1157	0.1139	0.1109	0.1163	0.1132
C	0.0404	0.1156	0.1823	0.1161	0.1185	0.1151
D	0.0409	0.1152	0.1201	0.116	0.1138	0.1168
E		0.115275	0.13345	0.113625	0.114875	0.1147
F		0.115275	0.115275	0.115275	0.115275	0.115275
G			0.018175	-0.00165	-0.0004	-0.000575
H			1	-0.090784	-0.0220083	-0.0316369
样本	1	2	3	4	5	6	7	8	9	10	11	12
A
B
C
D
E
F
G
H
