# Supplementary material for: The comprehensive analysis of the prognostic and functional role of N-terminal methyltransferases 1 in pan-cancer
Source: PeerJ. 2023 Oct 24;11:e16263. doi: 10.7717/peerj.16263 (PMC10607204; doi:10.7717/peerj.16263)
Supplement: Supplemental Information 6 — - [file peerj-11-16263-s006.zip › data/Figure 10B/first-Day1.xlsx]

## Sheet: Sheet1
检测结果
新程序 (8529)
2023-05-06 12:00:13
吸光度 1
波长:450 nm
板 1
		空白	control	siNC	siNTMT1-1	siNTMT1-2
吸光值	1	2	3	4	5	6	7	8	9	10	11	12
A	0.0404	0.1146	0.3011	0.3115	0.409	0.3437
B	0.0409	0.1157	0.3539	0.4409	0.3763	0.3632
C	0.0407	0.1156	0.4823	0.4661	0.5285	0.3951
D	0.0415	0.1152	0.4201	0.609	0.2238	0.368
E		0.115275	0.38935	0.456875	0.3844	0.3675
F		0.115275	0.115275	0.115275	0.115275	0.115275
G			0.274075	0.3416	0.269125	0.252225
H			1	1.24637	0.981939	0.920277
样本	1	2	3	4	5	6	7	8	9	10	11	12
A
B
C
D
E
F
G
H
