# Supplementary material for: The comprehensive analysis of the prognostic and functional role of N-terminal methyltransferases 1 in pan-cancer
Source: PeerJ. 2023 Oct 24;11:e16263. doi: 10.7717/peerj.16263 (PMC10607204; doi:10.7717/peerj.16263)
Supplement: Supplemental Information 6 — - [file peerj-11-16263-s006.zip › data/Figure 10B/first-Day2.xlsx]

## Sheet: Sheet1
检测结果
新程序 (8500)
2023-05-07 11:35:00
吸光度 1
波长:450 nm
板 1
		空白	control	siNC	siNTMT1-1	siNTMT1-2
吸光值	1	2	3	4	5	6	7	8	9	10	11	12
A	0.0404	0.1146	0.6201	0.7201	0.5437	0.609
B	0.0409	0.1157	0.6823	0.5531	0.5632	0.5763
C	0.0407	0.1156	0.6539	0.5728	0.5951	0.4285
D	0.0415	0.1152	0.6251	0.656	0.5912	0.4938
E		0.115275	0.64535	0.6255	0.5733	0.5269
F		0.115275	0.115275	0.115275	0.115275	0.115275
G			0.530075	0.510225	0.458025	0.411625
H			1	0.962552	0.864076	0.776541
样本	1	2	3	4	5	6	7	8	9	10	11	12
A
B
C
D
E
F
G
H
