# Supplementary material for: The comprehensive analysis of the prognostic and functional role of N-terminal methyltransferases 1 in pan-cancer
Source: PeerJ. 2023 Oct 24;11:e16263. doi: 10.7717/peerj.16263 (PMC10607204; doi:10.7717/peerj.16263)
Supplement: Supplemental Information 6 — - [file peerj-11-16263-s006.zip › data/Figure 10B/first-Day3.xlsx]

## Sheet: Sheet1
检测结果
新程序 (8555)
2023-05-08 11:45:00
吸光度 1
波长:450 nm
板 1
		空白	control	siNC	siNTMT1-1	siNTMT1-2
吸光值	1	2	3	4	5	6	7	8	9	10	11	12
A	0.0407	0.1146	1.4371	1.6032	1.4215	0.9201
B	0.0415	0.1157	1.5322	1.6219	1.4634	0.9531
C	0.0403	0.1156	1.5528	1.5416	1.3958	1.0728
D	0.0415	0.1152	1.6182	1.6318	1.4293	1.01756
E		0.115275	1.53507	1.59963	1.4275	#REF!
F		0.115275	0.115275	0.115275	0.115275	0.115275
G			1.4198	1.48435	1.31222	#REF!
H			1	1.04546	0.924232	#REF!
样本	1	2	3	4	5	6	7	8	9	10	11	12
A
B
C
D
E
F
G
H
