# Supplementary material for: The comprehensive analysis of the prognostic and functional role of N-terminal methyltransferases 1 in pan-cancer
Source: PeerJ. 2023 Oct 24;11:e16263. doi: 10.7717/peerj.16263 (PMC10607204; doi:10.7717/peerj.16263)
Supplement: Supplemental Information 6 — - [file peerj-11-16263-s006.zip › data/Figure 10B/first-Day4.xlsx]

## Sheet: Sheet1
检测结果
新程序 (8610)
2023-05-09 12:17:00
吸光度 1
波长:450 nm
板 1
		空白	control	siNC	siNTMT1-1	siNTMT1-2
吸光值	1	2	3	4	5	6	7	8	9	10	11	12
A	0.0407	0.1132	2.5871	2.5022	2.3228	1.3893
B	0.0415	0.1118	2.4322	2.6053	2.3947	1.5217
C	0.0404	0.1133	2.5528	2.5374	2.21707	1.4623
D	0.0409	0.1121	2.6182	2.46122	2.2531	1.4866
E		0.1126	2.54757	2.52653	2.29692	1.46498
F		0.115275	0.115275	0.115275	0.115275	0.115275
G			2.4323	2.41125	2.18164	1.3497
H			1	0.991347	0.896946	0.554907
样本	1	2	3	4	5	6	7	8	9	10	11	12
A
B
C
D
E
F
G
H
