# Supplementary material for: The comprehensive analysis of the prognostic and functional role of N-terminal methyltransferases 1 in pan-cancer
Source: PeerJ. 2023 Oct 24;11:e16263. doi: 10.7717/peerj.16263 (PMC10607204; doi:10.7717/peerj.16263)
Supplement: Supplemental Information 6 — - [file peerj-11-16263-s006.zip › data/Figure 10D/analysis.xlsx]

## Sheet: Sheet0
	Q2	Q3	Q2+Q3
siNC-1.fcs	2.21 %	1.38 %	0.0359
siNC-2.fcs	2.31 %	1.06 %	0.0337
siNC-3.fcs	2.75 %	1.26 %	0.0401
siNTMT1-1.fcs	6.05 %	2.38 %	0.0843
siNTMT1-2.fcs	8.33 %	2.76 %	0.1109
siNTMT1-3.fcs	7.90 %	1.88 %	0.0978
